# Supplementary material for: Synergistic Antibacterial Effects of Amoxicillin and Gold Nanoparticles: A Therapeutic Option to Combat Antibiotic Resistance
Source: Antibiotics (Basel). 2023 Aug 2;12(8):1275. doi: 10.3390/antibiotics12081275 (PMC10451730; doi:10.3390/antibiotics12081275)
Supplement: Supplementary file 1 [file antibiotics-12-01275-s001.zip]

Archive with 1 entries (1 files):
- antibiotics-2478396-supplementary.pdf
